# Supplementary material for: Overexpression of Hypo-Phosphorylated IκBβ at Ser313 Protects the Heart against Sepsis
Source: PLoS One. 2016 Aug 10;11(8):e0160860. doi: 10.1371/journal.pone.0160860 (PMC4979969; doi:10.1371/journal.pone.0160860)
Supplement: S1 Dataset — (XLSX) [file pone.0160860.s001.xlsx]

## Sheet: Sheet1
IkB-β/GAPDH
0	3	6	12	24
1.131	0.365	0.901	1.73	1.448
1.031	0.293	0.921	1.608	1.549
1.012	0.396	0.793	1.781	1.382
Percent of p-IkB-β(%)
0	3	6	12	24
100	0	17.07	54.92	73.18
100	0	14.13	49.22	70.58
100	0	21.19	58.31	77.79
IkB-β mRNA(fold change)
0	3	6	12	24
1	3.09	5.83	7.97	5.21
1	2.79	6.33	8.32	5.55
1	2.77	6.167	8.52	5.69
