# Supplementary material for: Overexpression of Hypo-Phosphorylated IκBβ at Ser313 Protects the Heart against Sepsis
Source: PLoS One. 2016 Aug 10;11(8):e0160860. doi: 10.1371/journal.pone.0160860 (PMC4979969; doi:10.1371/journal.pone.0160860)
Supplement: S2 Dataset — (XLSX) [file pone.0160860.s002.xlsx]

## Sheet: Sheet1
IkB-β/GAPDH
WT	Tg
1.41039	1.41848
1.29543	1.66565
1.21734	1.59615
Percent of p-IkB-β(%)
WT	Tg
100	69.4237
100	63.4925
100	59.1972
