# Supplementary material for: Overexpression of Hypo-Phosphorylated IκBβ at Ser313 Protects the Heart against Sepsis
Source: PLoS One. 2016 Aug 10;11(8):e0160860. doi: 10.1371/journal.pone.0160860 (PMC4979969; doi:10.1371/journal.pone.0160860)
Supplement: S4 Dataset — (XLSX) [file pone.0160860.s004.xlsx]

## Sheet: Sheet1
Ejection Fraction(%)
	WT						Tg
control	86.4312	87.6165	84.3137	88.1727	83.5296	83.7373	85.7606	87.9204	89.253	83.8751	83.3426	82.3028
CLP	62.7023	63.3806	60.856	61.6272	66.4944	59.463	79.4484	70.8144	74.8971	70.7646	70.9677	73.8059
Fractional Shortening(%)
	WT						Tg
control	54.8077	55.1331	51.8881	56.8662	49.8662	51.087	53.6765	55.9829	58.2268	51.2632	50.0993	49.0842
CLP	32.5397	33.0739	32.0924	31.4685	35.6164	27.4725	46.5649	37.5887	43.686	38.1119	38.8316	40.7018
serum cTnI(ng/ml)
	WT						Tg
0	0.0025	0.00235	0.00244	0.00265	0.00273	0.00253	0.00244	0.00234	0.00265	0.00223	0.00251	0.00247
3	0.00942	0.01026	0.00969	0.00894	0.00999	0.00984	0.00888	0.00912	0.00996	0.00969	0.0093	0.00945
6	0.393	0.496	0.456	0.424	0.449	0.458	0.376	0.387	0.365	0.358	0.379	0.355
12	2.265	2.491	2.623	2.765	2.985	2.565	1.215	1.505	1.689	1.835	2.168	2.223
24	4.626	3.204	3.984	3.468	4.866	4.022	3.546	2.526	2.676	3.206	2.952	3.093
