# Supplementary material for: Overexpression of Hypo-Phosphorylated IκBβ at Ser313 Protects the Heart against Sepsis
Source: PLoS One. 2016 Aug 10;11(8):e0160860. doi: 10.1371/journal.pone.0160860 (PMC4979969; doi:10.1371/journal.pone.0160860)
Supplement: S5 Dataset — (XLSX) [file pone.0160860.s005.xlsx]

## Sheet: Sheet1
Apoptosis index(%)
WT	Tg	WT-CLP	Tg-CLP
0	0	25.683	11.391
0.501	0.545	22.605	13.641
1.667	2.006	19.638	8.817
1.333	0.565	19.673	9.703
0.872	0.769	18.014	10.919
apoptotic myocardial cells(%) by flow cytometry
WT-control	Tg-control	WT-LPS	Tg-LPS
5.69	3.21	9.95	4.38
5.56	3.11	9.12	5.71
5.99	3.93	9.08	5.31
5.74	3.46	9.39	5.15
5.78	3.28	9.73	5.73
5.71	3.41	8.98	4.53
